# Supplementary material for: Observation of Peripapillary Choroidal Vascularity in Natural Disease Course and After Gene Therapy for Leber's Hereditary Optic Neuropathy
Source: Front Med (Lausanne). 2021 Dec 7;8:770069. doi: 10.3389/fmed.2021.770069 (PMC8691380; doi:10.3389/fmed.2021.770069)
Supplement: Supplementary file 1 [file Table_1.XLSX]

## Sheet: Sheet1
patient id	diseas course	Gender(1=M,2=F)	Age(year)	Course grouping	0-average-CT	0-nasal-CT	0-superior-CT	0-temporal-CT	0-inferior-CT	0-average-CVI	0-nasal-CVI	0-superior-CVI	0-temporal-CVI	0-inferior-CVI	0-nasal-TCA	0-superior-TCA	0-temporal-TCA	0-inferior-TCA	0-average-TCA	1-average-CVI	1-nasal-CVI	1-superior-CVI	1-temporal-CVI	1-inferior-CVI	1-nasal-TCA	1-superior-TCA	1-temporal-TCA	1-inferior-TCA	1-averagr-TCA	1-average-CT	1-nasal-CT	1-superior-CT	1-temporal-CT	1-inferior-CT	3-average-CVI	3-nasal-CVI	3-superior-CVI	3-temporal-CVI	3-inferior-CVI	3-nasal-TCA	3-superior-TCA	3-temporal-TCA	3-inferior-TCA	3-average-TCA	3-average-CT	3-nasal-CT	3-superior-CT	3-temporal-CT	3-inferior-CT
3	108	1	36	3	192.873	263.2	190.95	176.59	140.75	71.221	75.538	69.815	69.122	69.172	0.681	0.639	0.58	0.473	0.59325	66.572	69.19	67.464	64.748	64.429	0.78	0.708	0.652	0.566	0.6765	224.398	298.4	217.25	218.72	163.22	69.963	71.251	67.494	66.825	65.138	0.8058	0.6824	0.6238	0.535	0.66175	231.855	302.28	216.76	222.59	185.79
4	14	1	19	2	281.5	298	290	305	233	58.682	58.83	60.617	60.33	54.947	0.591	0.662	0.625	0.524	0.6005	65.377	69.401	65.833	64.158	61.825	0.787	0.796	0.918	0.677	0.7945	264	233	263.5	336.7	222.8	65.986	71.457	64.917	65.265	61.593	0.8015	0.8248	0.9258	0.6519	0.801	269.473	298.03	261.21	317.38	201.27
5	27	2	18	3	144.96	183.47	174.76	105.52	116.09	55.679	70.607	55.586	51.275	53.564	0.543	0.533	0.382	0.424	0.4705	56.409	60.195	57.008	53.351	54.241	0.52	0.53	0.42	0.408	0.4695	162.345	197.99	171	155.58	124.81	55.897	57.611	58.162	54.454	52.185	0.5785	0.5418	0.4496	0.4368	0.501675	172.613	211.49	195.78	150.6	132.58
6	13	2	15	2	201	196	240	228	140	58.682	58.83	60.617	60.33	54.947	0.591	0.662	0.625	0.524	0.6005	58.419	57.967	58.657	59.271	57.388	0.511	0.634	0.649	0.458	0.563	176.95	170.3	217.6	201.2	118.7	58.653	59.057	59.227	59.008	59.926	0.5444	0.6688	0.6415	0.4956	0.587575	205.87	197.93	228.31	245.59	151.65
7	5	1	17	1	180.5	201	159	161	201	58.814	60.362	57.818	56.224	60.787	0.522	0.54	0.547	0.581	0.5475	63.278	66.573	58.776	59.946	67.716	0.532	0.488	0.578	0.534	0.533	170.775	201.8	163.2	158.7	159.4	57.738	59.617	55.671	56.28	59.336	0.5269	0.4981	0.5635	0.5756	0.541025	196.41	214.94	173.11	195.79	201.8
10	14	1	17	2	302.75	309	313	337	252	63.718	66.654	62.625	62.632	63.065	0.825	0.896	0.919	0.683	0.83075	63.097	66.034	62.668	62.721	60.416	0.887	0.862	0.918	0.72	0.84675	273.425	295.3	274.7	315.9	207.8	63.67	67.645	62.618	61.613	63.1	0.7846	0.813	0.8757	0.7005	0.79345	266.803	258.01	271.4	305.56	232.24
11	18	1	17	2	280	318	271	298	233	59.814	62.275	58.462	59.961	58.115	0.794	0.684	0.73	0.659	0.71675	63.854	66.288	63.86	63.81	60.584	0.82	0.689	0.74	0.601	0.7125	257.35	294.7	245.8	271.5	217.4	65.547	67.542	62.471	65.002	62.47	0.7957	0.7068	0.8026	0.6155	0.73015	258.525	301.86	248.11	282.89	201.24
13	72	1	26	3	269.593	282.47	240.39	294.47	261.04	65.236	66.024	66.279	63.586	65.339	0.748	0.702	0.846	0.711	0.75175	65.849	65.886	65.61	63.942	68.247	0.712	0.709	0.831	0.731	0.74575	249.453	248.1	224.93	302.18	222.6	65.011	68.303	65.311	65.038	65.027	0.694	0.7355	0.5661	0.7556	0.6878	253.805	259.79	234.27	294.57	226.59
14	8	1	14	1	338.75	336	387	353	279	63.682	66.083	62.946	62.987	62.649	0.866	0.996	0.866	0.721	0.86225	70.906	73.488	70.683	71.079	68.468	0.518	0.608	0.548	0.539	0.55325	192.575	178.61	208.96	184.23	198.5	63.233	63.775	63.118	62.79	63.147	0.3281	0.3534	0.3669	0.4202	0.36715	135.457	128.54	172.12	124.16	117.01
15	25	2	12	3	203.032	221.88	212.44	211.56	166.25	56.634	59.515	56.983	53.904	55.635	0.535	0.551	0.492	0.392	0.4925	56.593	59.132	56.803	55.943	53.974	0.551	0.58	0.556	0.466	0.53825	198.762	214.95	203.46	205.68	170.96	57.274	60.875	57.125	54.884	56.251	0.4894	0.547	0.5274	0.4198	0.4959	196.713	205.95	216.7	210.47	153.73
16	126	2	23	3	233.553	258.04	271.51	212.6	192.06	62.77	61.933	61.679	61.772	66.406	0.656	0.793	0.672	0.573	0.6735	61.003	62.049	61.032	58.989	61.973	0.671	0.794	0.702	0.651	0.7045	239.082	228.86	266.9	253.81	206.76	60.709	60.687	61.781	60.137	59.865	0.6163	0.735	0.6144	0.6165	0.64555	214.945	205.09	238.16	209.02	207.51
17	16	1	17	2	282.25	294	275	274	286	64.796	67.415	64.364	63.2	64.266	0.71	0.753	0.713	0.746	0.7305	69.018	70.801	68.543	68.314	68.366	0.811	0.792	0.774	0.807	0.796	296.35	302.6	290	298.3	294.5	66.362	69.825	64.289	64.085	67.21	0.741	0.7844	0.7713	0.7813	0.7695	279.127	272.47	295.56	274.76	273.72
18	16	1	23	2	141.25	182	178	93	112	59.725	63.1	58.869	56.751	58.771	0.479	0.46	0.305	0.335	0.39475	62.987	65.532	65.049	58.751	60.544	0.503	0.47	0.344	0.324	0.41025	124.25	156.1	161.2	92.9	86.8	56.813	54.559	58.132	59.066	55.145	0.536	0.4887	0.4449	0.3154	0.44625	144.478	180.45	175.92	117.04	104.5
20	9	1	22	1	247.25	256	257	321	155	65.091	69.069	65.196	63.352	61.615	0.655	0.68	0.678	0.43	0.61075	63.249	64.137	66.737	61.717	59.406	0.729	0.602	0.712	0.446	0.62225	258.345	298.02	264.89	311.08	159.39	64.6	63.743	64.08	65.647	64.804	0.7196	0.77	0.8931	0.7311	0.77845	257.897	267.09	239.97	306.13	218.4
22	80	1	14	3	159.415	178.05	165.45	143.21	150.95	64.277	70.538	62.434	61.373	63.392	0.395	0.427	0.463	0.387	0.418	60.331	64.542	61.274	61.404	54.345	0.507	0.491	0.559	0.528	0.52125	177.213	182.54	161.73	195.37	169.21	60.629	64.128	59.292	59.749	59.394	0.4915	0.4912	0.5398	0.5023	0.5062	175.183	184.08	183.8	178.04	154.81
23	14	1	20	2	174.75	190	156	179	174	57.545	56.652	58.981	57.97	56.564	0.521	0.491	0.467	0.446	0.48125	61.334	60.63	59.92	60.47	65.274	0.415	0.475	0.466	0.347	0.42575	145.532	144.02	155.57	158.69	123.85	57.567	56.403	57.474	58.725	57.486	0.4249	0.4752	0.4704	0.4211	0.4479	153.26	147.87	157.75	151.72	155.7
26	16	1	18	2	255	291	213	290	226	66.317	68.815	62.689	67.901	65.419	0.645	0.599	0.676	0.449	0.59225	63.625	66.031	61.104	33.666	63.524	0.706	0.665	0.769	0.531	0.66775	263.127	298.35	218.73	314.85	220.58	65.431	70.904	63.546	63.856	63.702	0.7057	0.7057	0.8409	0.6573	0.7274	246.782	244.25	243.71	274.51	224.66
30	312	2	42	3	223.433	217.28	236.59	245.74	194.12	60.682	61.17	58.39	63.892	59.039	0.604	0.68	0.693	0.574	0.63775	60.302	60.379	59.593	61.426	59.566	0.649	0.72	0.749	0.628	0.6865	236.392	234.29	241.96	255.9	213.42	59.632	59.751	58.979	61.034	58.528	0.6119	0.7229	0.7395	0.6461	0.6801	228.615	229.02	245.7	247.7	192.04
31	16	1	12	2	173.75	151	210	213	121	58.237	61.793	57.407	59.189	54.539	0.401	0.569	0.578	0.59	0.5345	56.789	55.8	58.528	57.013	55.064	0.479	0.62	0.665	0.435	0.54975	185.727	171.15	232.94	247.27	91.55	56.01	56.17	55.832	56.508	55.287	0.4104	0.5983	0.6125	0.3963	0.504375	173.86	159.42	194.11	210.34	131.57
32	9	2	11	1	181.25	201	159	213	152	60.823	60.701	59.841	62.009	60.479	0.553	0.47	0.586	0.407	0.504	60.2	61.01	59.791	60.241	59.622	0.606	0.558	0.688	0.51	0.5905	208.455	224.97	190.22	243.84	174.79	58.993	61.262	57.482	59.792	57.006	0.6211	0.5737	0.6387	0.5208	0.588575	211.248	247.71	191.91	221.11	184.26
34	54	1	19	3	166.408	170.28	139.32	252.83	103.2	61.186	62.823	58.994	62.757	59.167	0.505	0.504	0.746	0.474	0.55725	62.109	64.337	61.822	61.941	60.231	0.531	0.538	0.88	0.488	0.60925	207.925	194.1	176.14	329.87	131.59	64.108	65.196	62.974	65.323	61.979	0.4637	0.4622	0.767	0.4471	0.535	182.365	172.85	157.62	286.76	112.23
35	16	1	17	2	265.25	255	283	306	217	62.474	64.943	61.257	65.499	57.634	0.759	0.905	0.852	0.454	0.7425	63.684	65.548	64.289	62.774	61.991	0.778	0.921	0.936	0.682	0.82925	292.32	309.98	284.19	337.04	238.07	64.7	74.849	63.967	62.043	61.625	0.4633	0.7359	0.8705	0.6119	0.6704	236.022	174.15	255.23	321.21	193.5
38	92	1	29	3	204.76	190.28	240.46	217.29	171.01	61.084	68.004	63.139	58.321	55.343	0.481	0.697	0.681	0.693	0.638	62.969	65.532	64.953	60.231	62.093	0.536	0.659	0.753	0.589	0.63425	212.27	194.19	228.88	244.1	181.91	58.297	59.121	58.643	57.579	58.258	0.457	0.6237	0.6966	0.5525	0.58245	210.82	193.51	225.27	236.79	187.71
42	30	1	30	3	227.86	270.88	241.47	209.48	189.61	64.301	66.236	63.841	64.501	62.531	0.685	0.71	0.706	0.501	0.6505	64.73	65.402	62.649	64.265	66.894	0.697	0.724	0.719	0.651	0.69775	232.75	234.05	241.73	236.52	218.7	64.781	67.566	63.216	64.292	64.242	0.6341	0.6995	0.6893	0.6283	0.6628	232.145	230.23	244.69	232.55	221.11
43	3	1	13	1	139	122	167	163	104	58.901	61.066	58.643	59.739	56.227	0.402	0.611	0.527	0.646	0.5465	56.511	56.526	57.615	56.3	55.492	0.459	0.586	0.623	0.507	0.54375	160.16	127.7	191.75	178.01	143.18	62.396	66.185	62.006	60.231	62.205	0.4587	0.6738	0.6171	0.526	0.5689	175.83	154.56	207.54	186.43	154.79
48	19	1	15	2	133	148	124	159	101	62.478	70.342	55.464	65.143	58.117	0.375	0.396	0.439	0.429	0.40975	59.738	63.325	55.541	60.102	60.14	0.472	0.493	0.595	0.388	0.487	149.37	162.54	140.19	194.13	100.62	59.191	62.193	55.931	59.633	59.264	0.4534	0.4722	0.5573	0.3878	0.467675	158.332	170.28	147.89	201.85	113.31
50	10	1	16	1	167	159	171	210	128	57.836	57.209	56.838	58.382	58.963	0.455	0.485	0.573	0.306	0.45475	59.903	59.017	60.385	60.175	59.824	0.457	0.535	0.666	0.448	0.5265	185.863	162.5	182.47	266.93	131.55	60.578	58.828	61.665	61.144	59.923	0.4564	0.5265	0.6495	0.4279	0.515075	188.81	183.66	202.48	230.34	138.76
51	10	1	12	1	219.75	234	238	202	205	59.703	63.55	60.649	56.252	58.143	0.637	0.664	0.628	0.404	0.58325	65.686	69.707	66.94	62.728	63.293	0.648	0.674	0.626	0.658	0.6515	233.553	243.29	255.76	227.86	207.3	57.959	61.164	59.418	54.255	56.565	0.6055	0.5855	0.5492	0.5436	0.57095	218.795	245.52	224.93	202.97	201.76
52	2	1	24	1	226	259	237	187	221	67.945	70.381	68.843	63.866	68.389	0.815	0.841	0.758	0.581	0.74875	65.231	70.265	65.12	59.36	65.589	0.744	0.736	0.668	0.717	0.71625	212.78	225.08	242.28	166.4	217.36	61.834	64.365	62.385	57.866	62.485	0.7719	0.7646	0.698	0.7397	0.74355	242.815	264.15	260.4	225.49	221.22
53	24	1	17	2	258.5	244	248	294	248	66.823	69.404	64.66	65.816	67.995	0.652	0.751	0.818	0.778	0.74975	67.037	70.316	67.958	65.224	65.323	0.733	0.848	0.98	0.824	0.84625	291.252	257.26	279.04	338.08	290.63	68.458	70.92	68.673	66.839	67.895	0.6873	0.799	0.9269	0.7649	0.794525	268.935	241.9	267.19	288.02	278.63
55	17	1	18	2	145.5	143	167	166	106	57.107	55.664	58.363	59.875	52.826	0.381	0.529	0.436	0.657	0.50075	59.829	65.524	59.004	60.437	54.314	0.383	0.619	0.52	0.358	0.47	161.313	144	199.72	183.83	117.7	59.164	63.134	58.822	57.388	57.834	0.4372	0.5506	0.5406	0.3825	0.477725	166.35	150.35	192.27	190.24	132.54
56	80	1	20	3	157.662	185.78	142.41	190.22	112.24	66.238	68.917	63.348	65.437	68.05	0.477	0.513	0.561	0.309	0.465	65.179	68.959	63.878	63.115	64.782	0.549	0.55	0.616	0.447	0.5405	188.23	201.27	191.04	221.27	139.34	64.888	66.911	63.377	65.913	62.959	0.553	0.5329	0.578	0.4401	0.526	188.72	213.4	186.39	222.64	132.45
58	20	1	19	2	184.25	229	194	170	144	62.98	63.284	63.635	62.009	62.981	0.585	0.594	0.586	0.359	0.531	63.86	63.534	64.398	63.234	64.314	0.662	0.712	0.728	0.638	0.685	226.432	263.19	237.99	222.64	181.91	60.412	61.388	60.255	59.091	60.794	0.6598	0.7604	0.7033	0.6316	0.688775	241.338	267.06	241.83	243.59	212.87
63	55	1	14	3	227.567	255.39	205.62	275.13	174.13	64.073	67.21	64.368	63.556	60.904	0.665	0.626	0.763	0.538	0.648	63.468	66.227	63.657	62.661	61.348	0.67	0.663	0.797	0.615	0.68625	247.662	255.37	230.11	299.34	205.83	62.99	64.7	62.709	63.4	60.603	0.6791	0.64	0.776	0.6084	0.675875	239.16	251.47	230.17	280.44	194.56
64	21	1	9	2	151.25	163	129	228	85	60.308	58.59	60.593	64.602	54.413	0.445	0.356	0.614	0.59	0.50125	61.341	61.529	60.467	64.642	55.684	0.489	0.53	0.685	0.334	0.5095	192.037	193.47	178.56	280.04	116.08	61.176	61.477	60.078	63.619	57.798	0.475	0.4815	0.6688	0.3726	0.499475	194.493	180.25	193.99	287.65	116.08
65	13	1	17	2	244.5	260	260	237	221	60.563	58.961	62.487	63.287	57.25	0.732	0.8	0.743	0.336	0.65275	63.375	64.669	63.099	62.371	63.48	0.79	0.808	0.875	0.742	0.80375	284.007	309.6	268.76	294.51	263.16	60.816	60.285	62.261	61.077	59.762	0.7533	0.7999	0.8178	0.7671	0.784525	263.105	255.87	270.91	285.22	240.42
68	204	1	28	3	250.815	259.28	267.44	270.89	205.65	68.597	70.518	67.448	66.378	70.488	0.688	0.764	0.64	0.722	0.7035	65.641	66.498	64.668	64.831	66.763	0.761	0.84	0.864	0.75	0.80375	280.43	264.88	289.92	311.06	255.86	64.273	64.433	63.776	61.286	67.938	0.578	0.627	0.68	0.614	0.62475	218.01	201.24	182.51	224.96	212.85
69	17	1	13	2	200.75	174	183	256	190	66.501	67.352	67.492	65.666	65.55	0.671	0.539	0.645	0.601	0.614	65.086	66.629	62.387	65.537	65.297	0.786	0.634	0.788	0.675	0.72075	237.827	271.31	207.36	279.1	193.54	64.627	66.346	60.633	65.813	65.165	0.7046	0.6154	0.7805	0.7011	0.7004	246.337	266.87	211.03	272.42	235.03
73	17	1	15	2	203.5	220	202	221	171	66.527	71.811	66.131	64.933	63.438	0.541	0.567	0.635	0.525	0.567	64.833	65.683	65.693	64.427	63.514	0.653	0.658	0.739	0.623	0.66825	265.645	263.89	263.89	312.06	222.74	64.465	67.033	64.619	64.449	61.818	0.6223	0.6463	0.7308	0.6122	0.6529	234.218	224.95	232.67	262.03	217.22
77	48	1	17	3	282.993	282.48	280.22	313.44	255.83	62.484	63.245	61.22	62.778	62.75	0.744	0.764	0.844	0.679	0.75775	57.667	56.684	57.819	58.598	57.105	0.686	0.764	0.894	0.688	0.758	263.627	263.15	259.28	307.14	224.94	58.134	58.279	58.575	59.617	55.809	0.7302	0.825	0.9208	0.7773	0.813325	275.942	278.28	270.65	303.26	251.58
80	17	1	23	2	177.25	143	217	194	155	65.145	68.051	66.657	64.586	61.308	0.357	0.581	0.597	0.411	0.4865	59.682	59.369	60.466	60.716	57.347	0.376	0.604	0.684	0.455	0.52975	186.97	127.71	217.23	240.4	162.54	61.403	61.066	62.295	61.516	60.623	0.441	0.6885	0.6775	0.4586	0.5664	201.075	168.56	232.22	236.45	167.07
81	11	1	15	1	187.75	207	171	217	156	65.202	67.167	64.372	65.711	63.301	0.571	0.516	0.637	0.538	0.5655	65.208	66.393	65.647	64.975	63.728	0.591	0.512	0.606	0.486	0.54875	217.407	227.07	202.18	253.6	186.78	62.342	66.501	61.777	59.975	62.092	0.5286	0.5008	0.7126	0.562	0.576	198.088	186.34	172.48	241.7	191.83
92	7	2	10	1	150.25	174	159	155	113	62.473	63.161	62.344	63.973	59.888	0.41	0.424	0.463	0.357	0.4135	60.016	61.619	60.664	59.076	58.698	0.433	0.492	0.576	0.365	0.4665	165.927	189.62	186.27	182.41	105.41	62.379	65.586	64.398	60.169	59.161	0.4455	0.4265	0.4833	0.3851	0.4351	173.8	197.94	176.35	190.21	130.7
93	4	2	8	1	137.75	147	155	155	94	63.332	67.722	65.727	59.762	60.414	0.321	0.422	0.438	0.288	0.36725	61.078	63.313	62.213	59.705	59.098	0.475	0.57	0.641	0.419	0.52625	204.82	193.49	218.48	244.19	163.12	56.281	57.198	57.869	53.614	56.636	0.3751	0.4706	0.4889	0.3652	0.42495	160.548	147.05	176.34	191.1	127.7
95	23	1	20	2	175.5	190	171	190	151	70.872	74.212	70.813	69.264	69.266	0.46	0.484	0.514	0.447	0.47625	62.402	64.75	60.654	62.881	61.214	0.646	0.648	0.661	0.608	0.64075	227.485	237.09	228.94	240.43	203.48	63.522	66.146	63.362	62.016	62.765	0.5868	0.6105	0.6142	0.6606	0.618025	221.743	220.61	214.97	255.56	195.83
98	20	1	12	2	98.75	117	101	102	75	63.791	61.553	65.705	66.989	59.788	0.306	0.357	0.347	0.264	0.3185	58.839	59.2	61.795	58.469	55.191	0.314	0.368	0.405	0.267	0.3385	119.29	119.78	119.99	136.26	101.13	61.286	61.802	65.251	57.168	61.222	0.3669	0.4246	0.4457	0.3547	0.397975	141.228	136.26	149.85	143.96	134.84
99	20	1	24	2	314.75	360	309	311	279	65.2	67.521	65.736	64.624	62.865	0.872	0.889	0.871	0.839	0.86775	63.984	66.314	63.207	63.49	63.441	0.628	0.856	0.866	0.709	0.76475	253.557	228.85	257.16	291.8	236.42	68.285	67.464	68.822	69.709	66.747	0.5366	0.7792	0.7413	0.6832	0.685075	259.865	245.63	265.67	288.18	239.98
118	39	1	9	3	270.935	255.45	286.42	305.77	236.1	63.158	63.163	61.233	65.644	62.251	0.665	0.727	0.78	0.6	0.693	66.149	68.155	64.472	66.232	65.961	0.636	0.727	0.8	0.629	0.698	250.857	251.26	252	298.39	201.78	61.534	62.527	59.173	63.193	61.332	0.6881	0.7551	0.7861	0.6768	0.726525	260.07	251.46	263.15	293.48	232.19
119	24	2	18	2	116.25	116	155	128	66	65.168	66.133	67.454	65.401	60.534	0.286	0.384	0.364	0.269	0.32575	61.291	60.677	62.851	61.165	60.056	0.39	0.483	0.464	0.353	0.4225	150.935	143.9	166.4	176.47	116.97	58.057	56.613	56.821	60.373	58.343	0.3948	0.4825	0.4677	0.3441	0.422275	152.815	153.6	163.16	177.53	116.97
121	13	1	17	2	124.25	147	135	129	86	60.897	60.376	58.447	62.508	63.754	0.389	0.442	0.358	0.249	0.3595	56.411	56.803	55.506	58.538	54.501	0.421	0.453	0.398	0.328	0.4	146.627	170.93	147.81	151.66	116.11	56.207	57.74	57.091	56.909	51.903	0.4147	0.4603	0.4049	0.3119	0.39795	144.22	174.78	153.69	151.66	96.75
122	7	1	19	1	235.5	248	251	249	194	70.328	71.756	71.69	69.565	67.936	0.582	0.624	0.625	0.503	0.5835	65.76	67.213	66.372	65.959	63.199	0.612	0.787	0.723	0.579	0.67525	241.265	220.57	274.05	259.64	210.8	66.016	68.733	67.65	64.297	63.472	0.5494	0.7691	0.7923	0.5641	0.668725	243.445	209.42	272.29	283.35	208.72
123	1	1	10	1	183.25	194	202	194	143	64.731	65.268	65.731	62.915	65.231	0.496	0.497	0.541	0.439	0.49325	66.374	67.867	68.663	63.629	65.443	0.528	0.524	0.582	0.431	0.51625	186.575	184.14	202.02	213.08	147.06	58.591	58.204	58.187	58.317	59.846	0.4783	0.4721	0.5349	0.4628	0.487025	180.755	174.15	178.6	209.59	160.68
126	85	1	23	3	139.91	147.81	128.58	147.81	135.44	59.925	60.106	58.706	62.084	58.24	0.382	0.405	0.531	0.428	0.4365	58.218	59.388	55.957	60.364	57.125	0.302	0.439	0.517	0.378	0.409	127.963	116.09	139.3	150.91	105.55	55.71	55.462	51.842	57.97	56.732	0.2959	0.373	0.4867	0.3467	0.375575	115.443	104.47	116.32	131.56	109.42
130	8	2	11	1	154.815	211.58	159.98	144.49	103.21	58.104	61.742	61.109	54.927	53.187	0.548	0.514	0.5	0.397	0.48975	67.075	73.436	66.65	63.057	63.63	0.621	0.572	0.524	0.458	0.54375	192.475	226.35	203.35	194.04	146.16	65.4	72.218	64.389	61.513	62.107	0.5962	0.5711	0.5353	0.4605	0.540775	195.028	232.18	199.52	194.66	153.75
131	34	1	17	3	149.995	135.48	131.61	205.15	127.74	57.537	56.544	54.719	59.485	58.988	0.518	0.491	0.66	0.423	0.523	61.84	64.139	58.023	63.988	64.759	0.469	0.509	0.665	0.224	0.46675	173.635	161.76	151.74	233.15	147.89	57.061	54.549	55.533	56.788	56.476	0.4895	0.5316	0.6878	0.4586	0.541875	178.54	167.22	150.94	237.32	158.68
132	4	1	24	1	154.75	201	165	148	105	65.002	66.186	65.123	62.103	65.168	0.619	0.536	0.486	0.452	0.52325	64.088	66.381	61.395	62.056	66.052	0.742	0.637	0.563	0.502	0.611	186.257	207.69	194.18	185.89	157.27	60.54	64.372	59.377	57.724	59.836	0.5804	0.5274	0.4937	0.4846	0.521525	166.26	213.46	163.35	155.65	132.58
142	4	1	11	1	237.22	251.92	232.61	290.22	174.13	62.766	64.903	60.062	60.597	64.348	0.651	0.694	0.702	0.464	0.62775	63.411	68.262	61.828	60.924	62.233	0.76	0.678	0.787	0.567	0.698	244.132	248.13	259.72	290.64	178.04	62.591	64.375	64.49	60.496	61.071	0.711	0.654	0.789	0.564	0.6795	241.662	287.88	232.68	271.32	174.77
N1				4	264.082	243.86	245.6	321.27	245.6	64.609	62.688	62.718	64.459	58.198	0.602	0.73	0.906	0.745	0.74575
N2				4	228.218	181.74	269.97	284.55	176.61	58.542	54.167	59.161	59.3	61.208	0.549	0.762	0.776	0.503	0.6475
N3				4	135.157	135.45	155.49	170.91	78.78	60.175	56.003	60.532	64.453	57.453	0.358	0.478	0.544	0.369	0.43725
N4				4	257.195	239.55	238.28	314.83	236.12	65.417	65.574	63.817	65.818	67.461	0.61	0.684	0.888	0.616	0.6995
N5				4	207.46	197.92	221.09	224.49	186.34	63.244	64.55	64.817	63.242	60.011	0.522	0.608	0.636	0.506	0.568
N6				4	143.715	162.51	215.01	135.43	61.91	60.164	60.943	62.155	58.094	57.709	0.493	0.709	0.453	0.35	0.50125
N7				4	251.723	143.2	244.03	359.93	259.73	65.808	61.919	64.384	67.454	66.611	0.315	0.583	0.934	0.647	0.61975
N8				4	172.162	159.38	207.35	158.64	163.28	59.167	68.21	63.317	54.06	52.879	0.347	0.429	0.446	0.423	0.41125
N9				4	94.4475	73.52	113.25	108.34	82.68	56.647	56.203	58.547	55.258	56.839	0.288	0.35	0.433	0.372	0.36075
N10				4	169.302	162.53	208.97	147.05	158.66	59.995	60.542	60.38	59.511	59.598	0.441	0.53	0.53	0.473	0.4935
N11				4	172.792	185.76	167.17	140.23	198.01	69.287	70.809	67.372	68.789	70.096	0.468	0.491	0.421	0.542	0.4805
N12				4	143.075	124.76	178.67	170.96	97.91	58.949	60.734	60.553	57.056	56.844	0.398	0.512	0.498	0.281	0.42225
N13				4	142.875	157.37	139.33	158.69	116.11	62.593	65.839	60.08	59.87	66.037	0.455	0.506	0.478	0.318	0.43925
N14				4	124.792	96.74	143.17	147.04	112.22	60.421	59.398	55.988	60.559	67.804	0.271	0.339	0.369	0.234	0.30325
N15				4	162.083	159.39	151.68	213.4	123.86	60.097	63.323	58.351	60.996	57.388	0.387	0.456	0.559	0.354	0.439
[truncated: 20 more columns]
